# Supplementary material for: HIF-Dependent NFATC1 Activation Upregulates ITGA5 and PLAUR in Intestinal Epithelium in Inflammatory Bowel Disease
Source: Front Genet. 2021 Nov 11;12:791640. doi: 10.3389/fgene.2021.791640 (PMC8632048; doi:10.3389/fgene.2021.791640)
Supplement: Supplementary file 1 [file Table2.XLSX]

## Sheet: dCaco-2_OD
Differential expression of the core gene set reacting to chemical hypoxia stimulation in differentiated Caco-2 cells upon oxyquinoline derivative treatment.
Gene Symbol	baseMean	log2FoldChange	lfcSE	stat	pvalue	padj
C4orf47	12.2177	4.59348	0.989445	4.64248	3.44252e-06	2.09832e-05
GAST	4.31209	4.55689	1.48227	3.07427	0.00211021	0.00723522
ITGA5	531.077	3.87376	0.140793	27.5139	1.19624e-166	1.04198e-163
ANKRD37	79.1874	3.65271	0.323335	11.297	1.35795e-29	7.43701e-28
PDE2A	11.0791	3.36857	0.819214	4.11195	3.92328e-05	0.000197808
PFKFB4	1480.01	3.30809	0.100541	32.9029	1.99907e-237	4.06299e-234
CHST7	75.9298	3.26863	0.314768	10.3842	2.9247e-25	1.18622e-23
ENO2	1438.01	3.24679	0.0958065	33.889	9.67084e-252	2.52713e-248
HK2	2472.26	3.20959	0.0844385	38.011	0	0
EMP1	2853.76	3.0228	0.0870768	34.7142	4.80416e-264	1.75756e-260
SLC6A8	878.507	2.9832	0.118378	25.2006	3.94801e-140	2.6747e-137
PDK1	1411.9	2.78504	0.0919977	30.2729	2.60928e-201	3.18193e-198
PCK1	188.179	2.77784	0.192414	14.4368	3.03784e-47	3.88588e-45
GPRC5A	6968.5	2.76038	0.0825196	33.4512	2.47215e-245	5.65257e-242
DUSP5	1045.14	2.75029	0.111265	24.7183	6.79551e-135	4.43941e-132
BNIP3	2431.91	2.7268	0.0986932	27.6291	4.98261e-168	4.55709e-165
KIAA0319	263.561	2.70911	0.167221	16.2008	4.98008e-59	8.28143e-57
WNT9A	27.2006	2.65797	0.459084	5.78973	7.04992e-09	6.48678e-08
P4HA1	7009.9	2.65731	0.0822803	32.2958	8.01537e-229	1.46617e-225
SLC16A3	304.4	2.62374	0.156373	16.7787	3.49255e-63	6.2025e-61
LDHA	26906.5	2.53709	0.0809859	31.3275	1.96981e-215	2.5737e-212
FOSB	13.6184	2.53534	0.743789	3.40868	0.000652782	0.00253787
MAFF	276.228	2.51621	0.178733	14.078	5.18576e-45	6.08064e-43
GBE1	434.51	2.50883	0.129614	19.3562	1.80584e-83	5.00493e-81
CXCR4	19.0442	2.48275	0.549206	4.52062	6.16586e-06	3.60915e-05
NDRG1	14086	2.47973	0.0728819	34.0239	9.86072e-254	3.00621e-250
ALDOA	190.233	2.45187	0.245599	9.98321	1.80528e-23	6.48767e-22
PLOD2	4795.26	2.3947	0.0749693	31.9425	6.87767e-224	1.14369e-220
DDIT4	381.178	2.37942	0.135706	17.5336	7.93925e-69	1.59588e-66
RNF183	74.9836	2.34321	0.271165	8.64127	5.55903e-18	1.31396e-16
GCNT3	375.625	2.28364	0.184521	12.376	3.52278e-35	2.71893e-33
EGLN1	138.982	2.26198	0.21078	10.7315	7.24302e-27	3.22358e-25
EEF1A2	67.9896	2.24459	0.276965	8.10425	5.30702e-16	1.08103e-14
FUT11	419.774	2.23496	0.132318	16.8908	5.25935e-64	9.6204e-62
FOS	188.285	2.23155	0.187628	11.8935	1.27935e-32	8.29856e-31
RNF223	6.54929	2.22412	0.889281	2.50103	0.0123833	0.0336127
ATF3	195.52	2.20125	0.198437	11.093	1.35728e-28	6.8584e-27
GDF15	295.894	2.19258	0.150766	14.543	6.47315e-48	8.39765e-46
BHLHE40	1167.45	2.18762	0.102993	21.2405	4.03934e-100	1.42091e-97
PGK1	14864.8	1.99499	0.074543	26.7629	8.72973e-158	6.38737e-155
NR4A1	259.574	1.9685	0.148089	13.2927	2.55214e-40	2.50988e-38
INSIG2	982.364	1.96203	0.089371	21.9538	7.96933e-107	3.31307e-104
ULBP2	164.382	1.9618	0.196446	9.98643	1.74768e-23	6.29304e-22
FAM13A	1892.36	1.93838	0.0817602	23.7081	2.97397e-124	1.59999e-121
P4HA2	1946.64	1.92785	0.079803	24.1576	6.21085e-129	3.78696e-126
B3GNT4	13.5123	1.91377	0.632746	3.02455	0.00249007	0.00836365
PAG1	4699.44	1.90725	0.0813622	23.4415	1.61441e-121	7.77124e-119
PPP1R15A	2663.11	1.88671	0.0821768	22.9592	1.19314e-116	5.19642e-114
KDM3A	4527.55	1.84974	0.0795014	23.2668	9.62749e-120	4.29527e-117
EFNA3	67.918	1.84153	0.277443	6.63749	3.19072e-11	3.91746e-10
RHOF	54.3679	1.83119	0.320632	5.7112	1.12183e-08	1.00591e-07
BNIP5	154.023	1.81711	0.185589	9.79103	1.23034e-22	4.12185e-21
TCAF2	10.2457	1.77058	0.708115	2.50041	0.0124051	0.0336569
ALDOC	2076.96	1.76742	0.0755726	23.387	5.79737e-121	2.65114e-118
MICB	80.8108	1.76402	0.25268	6.98125	2.92557e-12	4.11334e-11
BNIP3L	1536.96	1.73114	0.0894396	19.3554	1.83433e-83	5.00799e-81
PLAUR	58.8717	1.71109	0.289545	5.90956	3.43015e-09	3.28676e-08
PLK3	52.9044	1.70174	0.308595	5.51446	3.49844e-08	2.92075e-07
TUBA1A	37.3544	1.70041	0.368338	4.61643	3.90407e-06	2.35454e-05
TNFSF9	11.1761	1.6912	0.669738	2.52517	0.0115643	0.0317285
PFKFB3	1234.12	1.63927	0.0873413	18.7685	1.3658e-78	3.33108e-76
DUSP1	292.36	1.63158	0.139222	11.7193	1.01514e-31	6.33751e-30
TINAGL1	716.442	1.62895	0.11187	14.5611	4.96816e-48	6.49126e-46
TPPP	21.3767	1.61516	0.486429	3.32045	0.000898723	0.00338539
GJB3	15.4335	1.60677	0.584586	2.74856	0.00598574	0.0179877
NR1D1	204.59	1.60039	0.161448	9.9127	3.66617e-23	1.2847e-21
STON2	368.843	1.59293	0.129582	12.2928	9.90595e-35	7.36584e-33
BAAT	26.5666	1.5817	0.449407	3.51953	0.000432307	0.0017614
EFNA1	3213.38	1.57264	0.0874898	17.9751	3.05356e-72	6.49484e-70
STYK1	47.4145	1.54718	0.318507	4.8576	1.18816e-06	7.84614e-06
JUNB	195.637	1.51052	0.165873	9.10647	8.51043e-20	2.34447e-18
MT2A	109.94	1.51012	0.265241	5.69339	1.24545e-08	1.10968e-07
RNF19B	573.269	1.50809	0.108762	13.8659	1.01923e-43	1.17256e-41
MXI1	1029.91	1.47431	0.0974531	15.1284	1.05284e-51	1.48143e-49
DNAJB9	678.38	1.46485	0.113883	12.8627	7.29461e-38	6.29401e-36
GPX2	413.419	1.45369	0.126737	11.4701	1.86425e-30	1.08602e-28
ADGRF2	115.778	1.43512	0.211757	6.77724	1.22494e-11	1.59025e-10
TSPYL2	720.335	1.43005	0.1185	12.0679	1.56052e-33	1.07717e-31
RELT	82.8203	1.41272	0.251073	5.62673	1.83654e-08	1.59895e-07
F2RL1	4799.1	1.39519	0.0825607	16.899	4.57822e-64	8.45908e-62
DKK4	24.9896	1.36628	0.445428	3.06734	0.00215972	0.00738424
PLIN2	1930.28	1.33821	0.0818475	16.35	4.34968e-60	7.29948e-58
MXD1	620.088	1.30194	0.100091	13.0076	1.10757e-38	9.88277e-37
FSCN1	137.678	1.30135	0.197566	6.58693	4.49011e-11	5.43567e-10
C11orf86	55.2007	1.2995	0.291916	4.45162	8.52244e-06	4.85495e-05
TMCC1	1211.44	1.29692	0.0999928	12.9702	1.80659e-38	1.59643e-36
INSIG1	4867.06	1.28202	0.090454	14.1731	1.34356e-45	1.61687e-43
IL6R	822.294	1.2682	0.0983852	12.8902	5.11397e-38	4.45451e-36
SOCS3	196.495	1.25169	0.167562	7.46999	8.02004e-14	1.31572e-12
GALNT3	2225.44	1.24802	0.0816504	15.285	9.63309e-53	1.39848e-50
RNF24	648.797	1.24613	0.10914	11.4177	3.41187e-30	1.95643e-28
OSGIN1	372.366	1.23813	0.14197	8.72104	2.75649e-18	6.71663e-17
VEGFA	4900.31	1.23239	0.0644332	19.1266	1.51559e-81	4.01786e-79
IPMK	1274.33	1.22308	0.0990516	12.3479	4.99799e-35	3.77782e-33
PBX4	21.9308	1.21999	0.454348	2.68515	0.00724973	0.0212417
CSRP2	151.14	1.21552	0.182484	6.66101	2.71959e-11	3.3681e-10
NFE2L1	14504.4	1.19877	0.0547651	21.8893	3.28442e-106	1.30606e-103
NPC1	1283.47	1.19393	0.0817125	14.6114	2.37679e-48	3.15045e-46
SPRY4	401.652	1.18962	0.123902	9.60132	7.89301e-22	2.51531e-20
HBEGF	80.4996	1.1631	0.27045	4.30062	1.70321e-05	9.23661e-05
NOS1AP	83.0359	1.14948	0.25251	4.5522	5.3088e-06	3.1376e-05
PIK3CD	19.6994	1.14669	0.466885	2.45604	0.0140478	0.0374144
SLC35E4	36.9079	1.13774	0.366166	3.10716	0.00188896	0.00656524
HKDC1	635.448	1.12855	0.103436	10.9106	1.02622e-27	4.90121e-26
APOL2	501.19	1.11997	0.132088	8.47899	2.27158e-17	5.12984e-16
NR4A2	30.4671	1.10757	0.380974	2.90721	0.00364668	0.0116985
HCN2	74.1612	1.09831	0.264304	4.15549	3.24589e-05	0.000167109
FAM161B	84.6892	1.08813	0.240346	4.52734	5.97302e-06	3.50524e-05
TIAF1	139.126	1.07923	0.201685	5.35107	8.74375e-08	6.88805e-07
ABTB2	169.346	1.05265	0.168554	6.24521	4.23221e-10	4.5646e-09
DYSF	46.7092	1.04673	0.334592	3.12837	0.00175781	0.00616388
ELF3	2182.14	1.04062	0.0726255	14.3285	1.45133e-46	1.80596e-44
CLDN4	5252.86	1.03379	0.0654765	15.7887	3.72398e-56	5.7728e-54
IRF7	203.75	1.00613	0.182661	5.50818	3.62564e-08	3.01867e-07
SEMA4B	373.858	1.00379	0.122893	8.16804	3.13438e-16	6.4931e-15
AFM	44.7381	-2.6508	0.386455	-6.85927	6.92112e-12	9.25446e-11
FABP5	17.3383	-2.55771	0.586697	-4.35951	1.30355e-05	7.22563e-05
MYBPH	9.7095	-2.40923	0.790699	-3.04695	0.00231173	0.00783222
MRC2	62.4004	-2.23122	0.305108	-7.31289	2.61462e-13	4.09825e-12
ADH4	539.46	-2.21755	0.132764	-16.703	1.24703e-62	2.17245e-60
KCNK10	66.0601	-2.09411	0.294009	-7.12262	1.05895e-12	1.5596e-11
FYB2	74.5954	-2.03469	0.267982	-7.59262	3.13509e-14	5.41521e-13
C12orf56	94.3684	-2.01604	0.238852	-8.44055	3.15861e-17	7.03744e-16
ANKRD31	27.516	-1.98637	0.427714	-4.64417	3.41452e-06	2.08264e-05
NEB	640.764	-1.79909	0.106701	-16.861	8.70455e-64	1.57647e-61
FZD2	61.4654	-1.79428	0.284158	-6.31436	2.7129e-10	2.99122e-09
NHLRC1	34.0381	-1.78392	0.3926	-4.54386	5.52342e-06	3.25812e-05
CLEC3A	15.9556	-1.72622	0.539572	-3.19924	0.0013779	0.00495274
RHBG	184.452	-1.71319	0.169355	-10.116	4.69253e-24	1.75893e-22
HPDL	450.335	-1.55553	0.1182	-13.1602	1.48766e-39	1.40269e-37
LNP1	32.8805	-1.52719	0.379032	-4.02919	5.59687e-05	0.000273744
LDHD	610.522	-1.51389	0.126373	-11.9795	4.55037e-33	3.06012e-31
ADH6	292.757	-1.48533	0.156543	-9.48833	2.34761e-21	7.22938e-20
APELA	224.426	-1.46861	0.15549	-9.44503	3.5531e-21	1.07605e-19
FJX1	16.9596	-1.44624	0.518562	-2.78895	0.00528797	0.0161536
FAM131B	84.9034	-1.41602	0.234309	-6.04338	1.50914e-09	1.52179e-08
NOX1	99.5245	-1.40773	0.219787	-6.40497	1.50404e-10	1.7152e-09
EHHADH	527.908	-1.38409	0.114606	-12.0769	1.39879e-33	9.69193e-32
FDXACB1	32.7574	-1.3835	0.374445	-3.69479	0.000220067	0.000957531
PAMR1	19.8731	-1.37069	0.517515	-2.6486	0.00808268	0.0233457
GSTA2	2334.91	-1.36582	0.0781635	-17.4739	2.26594e-68	4.45684e-66
ADGRG5	126.759	-1.36523	0.206619	-6.60747	3.90946e-11	4.74846e-10
WDR72	414.972	-1.36353	0.121538	-11.219	3.28988e-29	1.7443e-27
CHI3L1	148.82	-1.35351	0.193937	-6.97909	2.97097e-12	4.16756e-11
FAM86C1	102.201	-1.35244	0.217346	-6.22253	4.89214e-10	5.23623e-09
GSTA4	436.683	-1.35093	0.124517	-10.8494	2.0083e-27	9.32381e-26
GLYATL1	112.746	-1.34027	0.207446	-6.4608	1.0415e-10	1.20883e-09
MBLAC2	92.6441	-1.3239	0.256457	-5.16229	2.43951e-07	1.78924e-06
ROR1	330.742	-1.31559	0.132689	-9.91486	3.58758e-23	1.262e-21
RARRES1	239.405	-1.28801	0.155535	-8.28113	1.22007e-16	2.6133e-15
NIPSNAP1	2157.84	-1.28693	0.0715942	-17.9754	3.03758e-72	6.49484e-70
MFSD3	108.095	-1.2795	0.214808	-5.9565	2.57694e-09	2.50731e-08
IDNK	44.9663	-1.26979	0.333202	-3.81087	0.000138479	0.000630272
FUOM	402.96	-1.26342	0.147376	-8.57276	1.01038e-17	2.33948e-16
CPS1	335.138	-1.25909	0.131698	-9.56049	1.17203e-21	3.68365e-20
SLC25A35	16.9445	-1.24172	0.514169	-2.41501	0.0157348	0.0411932
PDZK1IP1	62.6092	-1.22933	0.272518	-4.51101	6.45199e-06	3.76099e-05
CLMP	562.888	-1.22811	0.110155	-11.1489	7.24798e-29	3.72416e-27
RTN4IP1	112.499	-1.22808	0.20236	-6.06878	1.28882e-09	1.31191e-08
SOX2	53.3504	-1.22451	0.288957	-4.2377	2.25824e-05	0.000119754
SLC2A2	66.5206	-1.21205	0.280643	-4.31881	1.56871e-05	8.55284e-05
VARS1	587.762	-1.21186	0.10243	-11.8311	2.69519e-32	1.71778e-30
GLB1L	32.9267	-1.19897	0.385075	-3.11361	0.00184815	0.0064442
CCR1	82.1712	-1.18283	0.238591	-4.95756	7.13844e-07	4.87407e-06
LRFN1	92.0987	-1.14579	0.222799	-5.14273	2.70779e-07	1.97807e-06
ALDH1B1	434.992	-1.13674	0.121621	-9.34654	9.05589e-21	2.66286e-19
GCFC2	234.714	-1.1366	0.164587	-6.90574	4.99417e-12	6.79207e-11
ARHGAP4	161.919	-1.13236	0.173341	-6.53256	6.46534e-11	7.66454e-10
MAT1A	477.646	-1.12738	0.109941	-10.2544	1.13104e-24	4.44926e-23
ERVMER34-1	470.73	-1.09997	0.110474	-9.95683	2.35444e-23	8.39521e-22
ALG1L	21.5533	-1.09415	0.448713	-2.43841	0.014752	0.0390512
PPP1R36	44.3401	-1.08103	0.32155	-3.36195	0.000773955	0.0029599
HLF	154.261	-1.07391	0.195208	-5.50135	3.76886e-08	3.12795e-07
ELAC1	38.6268	-1.06916	0.339122	-3.15272	0.00161755	0.00572972
CATSPERB	31.3701	-1.06171	0.377539	-2.81218	0.00492075	0.0151891
HMGA2	562.416	-1.0613	0.116177	-9.13523	6.52657e-20	1.81711e-18
CCDC18	53.5794	-1.06119	0.29306	-3.62108	0.000293379	0.00124224
AGMAT	729.949	-1.05838	0.0982289	-10.7746	4.53517e-27	2.06876e-25
ZNF239	125.04	-1.05319	0.207411	-5.07778	3.81869e-07	2.72325e-06
STEAP3	239.132	-1.04128	0.162145	-6.42191	1.34577e-10	1.54337e-09
COL26A1	286.571	-1.03885	0.140213	-7.4091	1.27161e-13	2.04937e-12
KDM8	51.9545	-1.01676	0.32685	-3.11078	0.00186594	0.00649388
APOBEC2	28.0417	-1.00721	0.396809	-2.53828	0.01114	0.0307117
TMEM163	67.9303	-1.00016	0.26831	-3.72763	0.000193289	0.000851816

## Sheet: dCaco-2_CoCl2
Differential expression of the core gene set reacting to chemical hypoxia stimulation in differentiated Caco-2 cells upon cobalt (II) chlolide treatment.
Gene Symbol	baseMean	log2FoldChange	lfcSE	stat	pvalue	padj
C4orf47	16.1811	5.05211	0.972838	5.19317	2.06743e-07	1.13446e-06
GAST	3.77913	4.40264	1.53297	2.87197	0.00407925	0.011639
ITGA5	637.321	4.185	0.13844	30.2298	9.61122e-201	4.77636e-198
ANKRD37	265.035	5.50234	0.283363	19.418	5.43706e-84	6.24579e-82
PDE2A	8.54871	2.97904	0.863966	3.4481	0.000564546	0.00190797
PFKFB4	2227.92	3.97856	0.100128	39.7348	0	0
CHST7	46.1778	2.49236	0.368104	6.77079	1.28077e-11	1.03531e-10
ENO2	3016.41	4.42477	0.0885015	49.9966	0	0
HK2	3047.63	3.57381	0.071655	49.8752	0	0
EMP1	3722.77	3.48073	0.0752564	46.2516	0	0
SLC6A8	1420.44	3.77654	0.11468	32.9311	7.88841e-238	6.21824e-235
PDK1	1961.07	3.35087	0.0903026	37.1071	2.15891e-301	2.74181e-298
PCK1	90.5019	1.51816	0.232197	6.53824	6.22478e-11	4.78153e-10
GPRC5A	13499.9	3.84686	0.0655124	58.7196	0	0
DUSP5	1045.71	2.78803	0.099124	28.1267	4.61647e-174	1.70214e-171
BNIP3	4077.83	3.5914	0.0700336	51.2811	0	0
KIAA0319	208.399	2.34923	0.179099	13.1169	2.63413e-39	9.65025e-38
WNT9A	24.0528	2.48428	0.483125	5.14211	2.71668e-07	1.4692e-06
P4HA1	8925.7	3.08901	0.0614317	50.2837	0	0
SLC16A3	527.042	3.54422	0.148223	23.9115	2.32663e-126	4.74883e-124
LDHA	30048	2.75773	0.056475	48.831	0	0
FOSB	30.4486	3.8506	1.09211	3.52585	0.000422119	0.00145787
MAFF	677.641	3.98116	0.132232	30.1074	3.87551e-199	1.88498e-196
GBE1	399.415	2.40366	0.134475	17.8744	1.8673e-71	1.66744e-69
CXCR4	38.229	3.63535	0.475648	7.64294	2.12315e-14	2.10931e-13
NDRG1	17531.6	2.88056	0.0693198	41.5546	0	0
ALDOA	368.208	3.55939	0.184941	19.246	1.52418e-82	1.69965e-80
PLOD2	4794.37	2.43161	0.0844476	28.7943	2.53171e-182	1.03348e-179
DDIT4	933.748	3.85976	0.135735	28.436	7.25083e-178	2.80939e-175
RNF183	161.735	3.6296	0.225196	16.1175	1.92242e-58	1.28499e-56
GCNT3	657.276	3.24586	0.135142	24.0181	1.79871e-127	3.73804e-125
EGLN1	207.696	2.97005	0.191811	15.4843	4.43196e-54	2.6384e-52
EEF1A2	80.5653	2.56808	0.270824	9.48244	2.48401e-21	3.76555e-20
FUT11	751.916	3.23976	0.109107	29.6933	9.36503e-194	4.19774e-191
FOS	647.682	4.24529	0.141549	29.9916	1.26117e-197	6.00633e-195
RNF223	8.79232	2.76148	0.831614	3.32063	0.00089816	0.00293146
ATF3	286.375	2.883	0.155579	18.5308	1.16564e-76	1.15353e-74
GDF15	774.432	3.79666	0.135724	27.9735	3.41716e-172	1.23994e-169
BHLHE40	2032.58	3.15138	0.0897136	35.1272	2.59573e-270	2.47244e-267
PGK1	17866.4	2.35691	0.0532943	44.2244	0	0
NR4A1	256.105	1.97979	0.166361	11.9005	1.17631e-32	3.23591e-31
INSIG2	1328.17	2.52891	0.0998949	25.3157	2.14315e-141	5.44361e-139
ULBP2	136.431	1.65501	0.192876	8.58067	9.43242e-18	1.16554e-16
FAM13A	2582.55	2.52109	0.0759118	33.2107	7.53561e-242	6.15229e-239
P4HA2	2358.13	2.30616	0.0754064	30.583	2.05704e-205	1.11206e-202
B3GNT4	31.3547	3.3399	0.515392	6.4803	9.15407e-11	6.9453e-10
PAG1	3565.23	1.42362	0.0785421	18.1256	2.00122e-73	1.84467e-71
PPP1R15A	3409.39	2.36285	0.0758996	31.1312	9.12006e-213	5.48644e-210
KDM3A	5385.54	2.2008	0.0747159	29.4556	1.0674e-190	4.69246e-188
EFNA3	145.402	3.16762	0.22961	13.7957	2.70607e-43	1.14134e-41
RHOF	55.6843	1.90605	0.319024	5.97462	2.30622e-09	1.5515e-08
BNIP5	209.664	2.40431	0.170654	14.0888	4.45054e-45	1.99099e-43
TCAF2	20.3578	3.00758	0.564934	5.32377	1.01639e-07	5.75826e-07
ALDOC	2068.6	1.79995	0.0763513	23.5745	7.03398e-123	1.38618e-120
MICB	60.4793	1.24324	0.273692	4.54248	5.55955e-06	2.54081e-05
BNIP3L	2526.66	2.64526	0.0811893	32.5813	7.53714e-233	5.55803e-230
PLAUR	104.971	2.76373	0.264826	10.436	1.69759e-25	3.24472e-24
PLK3	103.69	2.90374	0.271099	10.711	9.03765e-27	1.83972e-25
TUBA1A	52.4544	2.35035	0.321117	7.3193	2.49263e-13	2.30321e-12
TNFSF9	54.8465	4.35278	0.446534	9.74794	1.88253e-22	3.08935e-21
PFKFB3	2343	2.80262	0.0842124	33.2804	7.42882e-243	6.28974e-240
DUSP1	608.322	2.94618	0.121011	24.3463	6.34616e-131	1.39493e-128
TINAGL1	895.746	2.07982	0.0978153	21.2627	2.51261e-100	3.75413e-98
TPPP	29.9463	2.27177	0.430911	5.27202	1.34927e-07	7.53771e-07
GJB3	15.7012	1.68766	0.59286	2.84665	0.0044182	0.0124954
NR1D1	200.568	1.60769	0.168119	9.56283	1.14585e-21	1.77467e-20
STON2	394.748	1.76177	0.126516	13.9252	4.45016e-44	1.91583e-42
BAAT	24.0119	1.42741	0.477961	2.98646	0.0028223	0.00834424
EFNA1	4889.92	2.37242	0.0766715	30.9427	3.18935e-210	1.86945e-207
STYK1	232.134	4.22706	0.220529	19.1678	6.87276e-82	7.55343e-80
JUNB	282.891	2.22432	0.163831	13.5769	5.48975e-42	2.19333e-40
MT2A	3309.61	6.87196	0.367814	18.6833	6.77648e-78	7.07353e-76
RNF19B	532.631	1.40257	0.111948	12.5287	5.19941e-36	1.67171e-34
MXI1	1211.58	1.82507	0.0825796	22.1007	3.10887e-108	5.384e-106
DNAJB9	733.973	1.66	0.113219	14.6619	1.131e-48	5.64513e-47
GPX2	846.818	2.77096	0.101446	27.3146	2.84473e-164	9.5633e-162
ADGRF2	190.793	2.39257	0.181396	13.1898	1.00481e-39	3.71081e-38
TSPYL2	708.586	1.43851	0.0956439	15.0402	4.00137e-51	2.2148e-49
RELT	184.909	2.87914	0.189863	15.1643	6.09455e-52	3.42313e-50
F2RL1	5889.15	1.82881	0.0691366	26.4521	3.44733e-154	9.85074e-152
DKK4	24.8867	1.39165	0.429475	3.24035	0.00119384	0.00381642
PLIN2	3016.31	2.21247	0.0701163	31.5543	1.56398e-218	9.66283e-216
MXD1	956.96	2.16099	0.105007	20.5795	4.1899e-94	5.66752e-92
FSCN1	180.003	1.85718	0.186889	9.93738	2.86256e-23	4.87253e-22
C11orf86	55.9376	1.36967	0.294621	4.64891	3.33688e-06	1.57476e-05
TMCC1	2109.85	2.36538	0.0788708	29.9905	1.30448e-197	6.08579e-195
INSIG1	5210.74	1.46174	0.0868724	16.8263	1.56573e-63	1.17353e-61
IL6R	1063.18	1.80939	0.0860663	21.0232	4.02164e-98	5.85572e-96
SOCS3	309.535	2.15083	0.146626	14.6689	1.02022e-48	5.11451e-47
GALNT3	2335.81	1.39019	0.0781892	17.7799	1.01212e-70	8.89885e-69
RNF24	842.401	1.79554	0.0910705	19.7159	1.57439e-86	1.91439e-84
OSGIN1	1044.65	3.11001	0.116661	26.6586	1.42228e-156	4.22252e-154
VEGFA	5208.27	1.39875	0.0641356	21.8093	1.89348e-105	3.06986e-103
IPMK	1124.2	1.00582	0.105639	9.52128	1.71062e-21	2.62271e-20
PBX4	34.6887	2.12417	0.39182	5.4213	5.91686e-08	3.4505e-07
CSRP2	196.126	1.76783	0.167357	10.5632	4.41467e-26	8.67005e-25
NFE2L1	13507.3	1.09454	0.0556724	19.6604	4.71191e-86	5.66917e-84
NPC1	1559.68	1.62519	0.0808033	20.113	5.68195e-90	7.09778e-88
SPRY4	422.557	1.33819	0.119818	11.1686	5.81072e-29	1.30613e-27
HBEGF	121.126	1.98874	0.220117	9.03493	1.64101e-19	2.26942e-18
NOS1AP	78.6081	1.08217	0.261307	4.14136	3.45249e-05	0.000141822
PIK3CD	34.2775	2.23878	0.409764	5.46359	4.666e-08	2.74767e-07
SLC35E4	48.5081	1.71315	0.344379	4.97459	6.53852e-07	3.36645e-06
HKDC1	864.203	1.77644	0.0952561	18.6491	1.28344e-77	1.32757e-75
APOL2	779.734	2.0153	0.0990534	20.3456	5.08248e-92	6.67733e-90
NR4A2	31.7068	1.25087	0.398118	3.14196	0.0016782	0.00520538
HCN2	72.3081	1.08406	0.258354	4.19602	2.71649e-05	0.00011363
FAM161B	82.0448	1.06871	0.24454	4.37029	1.24083e-05	5.43704e-05
TIAF1	213.703	1.95379	0.180117	10.8473	2.05381e-27	4.27595e-26
ABTB2	184.467	1.27496	0.166505	7.65717	1.90077e-14	1.89828e-13
DYSF	71.4797	1.93011	0.274794	7.02385	2.1584e-12	1.86192e-11
ELF3	3510.04	2.00817	0.0849493	23.6397	1.50783e-123	3.0236e-121
CLDN4	10247	2.34286	0.0766077	30.5825	2.0918e-205	1.11206e-202
IRF7	212.377	1.13264	0.182631	6.20178	5.58275e-10	3.95971e-09
SEMA4B	445.099	1.40554	0.131608	10.6798	1.26604e-26	2.56574e-25
AFM	54.711	-1.12829	0.300661	-3.75269	0.000174945	0.000643274
FABP5	20.9391	-1.16123	0.480397	-2.41724	0.0156387	0.0385321
MYBPH	7.97876	-6.39867	1.3732	-4.65968	3.16703e-06	1.49955e-05
MRC2	69.2122	-1.42106	0.279526	-5.0838	3.69954e-07	1.97025e-06
ADH4	483.054	-3.16277	0.137859	-22.9422	1.7644e-116	3.27921e-114
KCNK10	60.86	-2.62853	0.325873	-8.06612	7.25689e-16	7.96386e-15
FYB2	65.6141	-3.10823	0.332988	-9.33436	1.01602e-20	1.49365e-19
C12orf56	92.7766	-1.98209	0.237866	-8.3328	7.89543e-17	9.1899e-16
ANKRD31	24.7488	-2.74089	0.495716	-5.52915	3.21781e-08	1.92765e-07
NEB	628.549	-1.77384	0.120481	-14.723	4.58778e-49	2.33578e-47
FZD2	65.5498	-1.30464	0.272345	-4.7904	1.66446e-06	8.18799e-06
NHLRC1	31.0702	-2.31199	0.433246	-5.33644	9.47914e-08	5.39172e-07
CLEC3A	13.2834	-3.17127	0.719522	-4.40746	1.04589e-05	4.62102e-05
RHBG	183.42	-1.6152	0.169041	-9.55505	1.2352e-21	1.91176e-20
HPDL	474.196	-1.1842	0.117138	-10.1094	5.01871e-24	8.93519e-23
LNP1	33.9492	-1.26371	0.415933	-3.03825	0.0023796	0.00715289
LDHD	523.559	-2.46995	0.146803	-16.825	1.60174e-63	1.19659e-61
ADH6	270.467	-1.83786	0.154059	-11.9296	8.29368e-33	2.31494e-31
APELA	180.646	-3.0543	0.199493	-15.3103	6.52784e-53	3.74941e-51
FJX1	15.7573	-1.79206	0.57716	-3.10496	0.00190306	0.00584573
FAM131B	84.9138	-1.30718	0.234828	-5.56653	2.59866e-08	1.57365e-07
NOX1	88.6267	-1.99849	0.251555	-7.94452	1.94948e-15	2.08931e-14
EHHADH	487.403	-1.70869	0.119732	-14.2709	3.32326e-46	1.54097e-44
FDXACB1	30.1991	-1.7326	0.406441	-4.26287	2.0182e-05	8.60428e-05
PAMR1	17.2705	-2.08161	0.584327	-3.56241	0.000367464	0.00128209
GSTA2	2433.28	-1.06599	0.0728709	-14.6284	1.84982e-48	9.1928e-47
ADGRG5	113.893	-1.84765	0.22473	-8.22164	2.00731e-16	2.28864e-15
WDR72	436.527	-1.02854	0.129809	-7.92345	2.31015e-15	2.45972e-14
CHI3L1	151.65	-1.17649	0.236067	-4.98371	6.23757e-07	3.22131e-06
FAM86C1	88.7864	-2.08491	0.258218	-8.0742	6.79231e-16	7.46501e-15
GSTA4	433.678	-1.27471	0.119949	-10.6271	2.22974e-26	4.4478e-25
GLYATL1	103.29	-1.68945	0.229961	-7.34666	2.03224e-13	1.88926e-12
MBLAC2	82.9321	-1.85001	0.254491	-7.26945	3.60947e-13	3.3005e-12
ROR1	325.234	-1.29042	0.134616	-9.58593	9.16241e-22	1.42776e-20
RARRES1	206.403	-2.05038	0.179894	-11.3977	4.2937e-30	1.01399e-28
NIPSNAP1	2181.05	-1.13652	0.080215	-14.1684	1.43768e-45	6.50797e-44
MFSD3	87.5013	-2.58563	0.262579	-9.84706	7.05778e-23	1.17632e-21
IDNK	41.0274	-1.69711	0.374574	-4.53076	5.87706e-06	2.67789e-05
FUOM	406.465	-1.12446	0.122168	-9.2042	3.44211e-20	4.92408e-19
CPS1	296.321	-1.82583	0.153322	-11.9085	1.0692e-32	2.94837e-31
SLC25A35	13.3916	-2.77284	0.674809	-4.10907	3.97263e-05	0.000161735
PDZK1IP1	63.9976	-1.03772	0.270586	-3.83507	0.000125529	0.000472126
CLMP	544.432	-1.28668	0.110592	-11.6345	2.75053e-31	6.88687e-30
RTN4IP1	111.085	-1.20494	0.222261	-5.4213	5.91685e-08	3.4505e-07
SOX2	47.0238	-1.82971	0.331275	-5.52324	3.328e-08	1.99053e-07
SLC2A2	60.4529	-1.58819	0.294654	-5.39002	7.04506e-08	4.07103e-07
VARS1	560.849	-1.3423	0.121251	-11.0704	1.74696e-28	3.84364e-27
GLB1L	27.4228	-2.21977	0.533103	-4.16388	3.12886e-05	0.000129623
CCR1	75.6432	-1.4838	0.255052	-5.81762	5.96914e-09	3.86666e-08
LRFN1	78.971	-1.91007	0.278126	-6.86763	6.52776e-12	5.40865e-11
ALDH1B1	364.766	-2.02578	0.137805	-14.7003	6.4133e-49	3.25073e-47
GCFC2	228.676	-1.15922	0.165933	-6.98607	2.82685e-12	2.41576e-11
ARHGAP4	151.359	-1.3742	0.201416	-6.82269	8.93514e-12	7.3263e-11
MAT1A	433.362	-1.51476	0.118696	-12.7617	2.68206e-37	9.20598e-36
ERVMER34-1	364.046	-2.66123	0.146911	-18.1146	2.44476e-73	2.24447e-71
ALG1L	17.2084	-2.28934	0.571057	-4.00895	6.09899e-05	0.000240934
PPP1R36	41.2464	-1.33387	0.338195	-3.9441	8.00995e-05	0.000310668
HLF	127.926	-1.99945	0.21019	-9.51256	1.86035e-21	2.84656e-20
ELAC1	36.6158	-1.21892	0.356378	-3.42031	0.000625505	0.00209571
CATSPERB	26.7026	-1.79677	0.430539	-4.17331	3.002e-05	0.000124729
HMGA2	534.853	-1.19356	0.11857	-10.0663	7.78713e-24	1.37356e-22
CCDC18	51.9749	-1.08239	0.298806	-3.6224	0.000291882	0.00103561
AGMAT	613.252	-1.87746	0.107468	-17.4699	2.42808e-68	2.04066e-66
ZNF239	115.96	-1.31703	0.20895	-6.30312	2.91714e-10	2.12676e-09
STEAP3	191.921	-2.20547	0.187935	-11.7353	8.40428e-32	2.17578e-30
COL26A1	260.464	-1.40151	0.148479	-9.43913	3.75872e-21	5.64921e-20
KDM8	47.287	-1.35089	0.338105	-3.99547	6.45664e-05	0.000254218
APOBEC2	27.2051	-1.04803	0.401654	-2.60929	0.00907294	0.0238262
TMEM163	51.9247	-2.48707	0.342593	-7.25953	3.88437e-13	3.54054e-12

## Sheet: uCaco-2_OD
Differential expression of the core gene set reacting to chemical hypoxia stimulation in undifferentiated Caco-2 cells upon oxyquinoline derivative treatment.
Gene Symbol	baseMean	log2FoldChange	lfcSE	stat	pvalue	padj
C4orf47	11.6745	6.92326	1.26606	5.46834	4.54261e-08	2.29629e-07
GAST	14.3225	5.33421	1.105	4.82733	1.38377e-06	6.04594e-06
ITGA5	952.429	1.76274	0.0754243	23.3709	8.44131e-121	1.28922e-118
ANKRD37	82.0565	3.04792	0.275816	11.0506	2.17869e-28	3.52992e-27
PDE2A	15.3617	2.67794	0.590446	4.53546	5.74783e-06	2.33043e-05
PFKFB4	1495.73	3.80274	0.0784028	48.5027	0	0
CHST7	128.137	2.69218	0.21071	12.7767	2.21157e-37	4.99854e-36
ENO2	1531.4	2.93631	0.0681993	43.0549	0	0
HK2	3209.68	1.668	0.0449064	37.1439	5.49802e-302	4.39228e-299
EMP1	613.924	3.2606	0.109202	29.8583	6.84952e-196	2.41138e-193
SLC6A8	437.821	2.79558	0.113106	24.7165	7.11168e-135	1.29576e-132
PDK1	1171.75	3.269	0.0785421	41.621	0	0
PCK1	10.8068	5.8293	1.27061	4.58781	4.47924e-06	1.83943e-05
GPRC5A	11037.4	1.36424	0.0408302	33.4125	9.03131e-245	4.46641e-242
DUSP5	1806.38	2.12396	0.0569029	37.326	6.22125e-305	5.16886e-302
BNIP3	2607.94	3.98738	0.0638205	62.4781	0	0
KIAA0319	61.1414	2.88052	0.302358	9.52685	1.62126e-21	1.94767e-20
WNT9A	78.0065	3.08322	0.289027	10.6676	1.44316e-26	2.16432e-25
P4HA1	5419.18	3.08914	0.042847	72.097	0	0
SLC16A3	664.13	2.94145	0.0961641	30.5878	1.77613e-205	6.70762e-203
LDHA	36544	1.4528	0.0284265	51.1073	0	0
FOSB	38.1006	1.95468	0.331251	5.9009	3.61528e-09	2.01214e-08
MAFF	548.883	1.70936	0.101242	16.8838	5.91925e-64	2.89973e-62
GBE1	721.644	2.54102	0.0877217	28.9668	1.72386e-184	5.4252e-182
CXCR4	62.4668	2.62957	0.295141	8.90953	5.12511e-19	5.42301e-18
NDRG1	2053.49	3.2349	0.0693968	46.6145	0	0
ALDOA	572.113	1.36273	0.0873494	15.6009	7.18091e-55	2.80366e-53
PLOD2	3938.46	2.87985	0.0514886	55.9318	0	0
DDIT4	694.904	4.04995	0.118644	34.1354	2.2016e-255	1.34498e-252
RNF183	300.28	3.78098	0.164971	22.9191	2.99859e-116	4.18011e-114
GCNT3	234.224	1.62388	0.133177	12.1934	3.37257e-34	6.90163e-33
EGLN1	409.5	1.25804	0.10763	11.6886	1.45704e-31	2.7167e-30
EEF1A2	227.06	2.24658	0.143297	15.6778	2.14474e-55	8.56702e-54
FUT11	485.215	1.84215	0.0998151	18.4556	4.70316e-76	3.19246e-74
FOS	180.918	1.57826	0.149003	10.5922	3.24013e-26	4.8072e-25
RNF223	22.1409	3.24762	0.537527	6.04177	1.52428e-09	8.71479e-09
ATF3	1052.57	1.91364	0.0686035	27.8942	3.13587e-171	8.80203e-169
GDF15	650.653	1.80303	0.0928836	19.4117	6.14375e-84	4.76164e-82
BHLHE40	869.883	3.18894	0.089729	35.5397	1.19961e-276	8.899e-274
PGK1	25722	1.65058	0.0310629	53.1368	0	0
NR4A1	699.111	1.28475	0.0764908	16.7961	2.60471e-63	1.25237e-61
INSIG2	760.913	2.313	0.0862229	26.8258	1.61716e-158	3.61183e-156
ULBP2	350.11	2.23593	0.117224	19.074	4.15601e-81	3.09407e-79
FAM13A	259.011	1.17302	0.132046	8.88339	6.4851e-19	6.83419e-18
P4HA2	3087.76	2.38134	0.0486362	48.9624	0	0
B3GNT4	58.6928	1.65129	0.265035	6.23043	4.65144e-10	2.78109e-09
PAG1	268.6	2.00754	0.142164	14.1213	2.80892e-45	8.24069e-44
PPP1R15A	2819.97	1.03806	0.0517246	20.0689	1.37994e-89	1.21453e-87
KDM3A	3199.36	2.05503	0.047882	42.9186	0	0
EFNA3	39.8774	2.20709	0.344292	6.41052	1.45022e-10	9.04578e-10
RHOF	85.9483	1.29055	0.209853	6.14981	7.75752e-10	4.55174e-09
BNIP5	108.468	2.86847	0.2327	12.3269	6.49204e-35	1.3566e-33
TCAF2	20.5117	5.25465	0.920905	5.70596	1.15686e-08	6.18829e-08
ALDOC	1839.89	3.08618	0.0689058	44.7884	0	0
MICB	404.648	1.27059	0.0993064	12.7946	1.75711e-37	3.98439e-36
BNIP3L	1144.02	3.58181	0.0841612	42.5589	0	0
PLAUR	147.777	2.56468	0.189367	13.5435	8.65971e-42	2.27397e-40
PLK3	155.78	1.19864	0.166115	7.21574	5.36411e-13	3.99634e-12
TUBA1A	490.271	2.86916	0.110965	25.8565	2.0556e-147	4.22741e-145
TNFSF9	50.1277	3.04273	0.345165	8.8153	1.1937e-18	1.24595e-17
PFKFB3	2275.2	1.88965	0.0523062	36.1267	8.63918e-286	6.64609e-283
DUSP1	669.967	1.01985	0.0816498	12.4905	8.40789e-36	1.79486e-34
TINAGL1	2057.04	1.09035	0.0554713	19.656	5.13293e-86	4.24765e-84
TPPP	38.4397	2.45552	0.356823	6.88161	5.91802e-12	4.10565e-11
GJB3	32.8003	1.0292	0.339264	3.03364	0.00241626	0.00682832
NR1D1	107.827	1.0555	0.190294	5.5467	2.91112e-08	1.4967e-07
STON2	375.922	1.06953	0.101437	10.5438	5.42393e-26	7.99577e-25
BAAT	16.4695	1.49278	0.490547	3.04309	0.00234161	0.00662999
EFNA1	743.993	1.38772	0.0785204	17.6733	6.72965e-70	3.72751e-68
STYK1	300.504	2.05878	0.126532	16.2708	1.59053e-59	7.04411e-58
JUNB	293.411	1.36942	0.121761	11.2468	2.40229e-29	4.07997e-28
MT2A	60.0917	1.66131	0.281598	5.89958	3.64423e-09	2.02716e-08
RNF19B	555.01	1.20209	0.0893914	13.4475	3.18424e-41	8.21613e-40
MXI1	313.673	2.05843	0.12088	17.0287	5.03028e-65	2.52377e-63
DNAJB9	541.103	1.48048	0.0922093	16.0556	5.21972e-58	2.23084e-56
GPX2	880.84	1.09769	0.0700198	15.6769	2.1773e-55	8.68037e-54
ADGRF2	385.161	2.90287	0.126616	22.9266	2.52566e-116	3.54463e-114
TSPYL2	1505.21	1.29004	0.0675615	19.0943	2.81575e-81	2.1114e-79
RELT	452.971	1.02596	0.0926167	11.0775	1.61299e-28	2.62771e-27
F2RL1	3794.5	1.05254	0.0476134	22.1059	2.77428e-108	3.35027e-106
DKK4	5.29499	4.78132	1.36112	3.51279	0.000443429	0.00141569
PLIN2	1869.9	1.11057	0.0533566	20.8142	3.2209e-96	3.18578e-94
MXD1	594.936	2.3285	0.0947193	24.5832	1.91272e-133	3.42493e-131
FSCN1	2121.63	1.13912	0.0547179	20.8181	2.96658e-96	2.94827e-94
C11orf86	2.95094	4.94453	1.50875	3.27723	0.00104829	0.0031402
TMCC1	1101.95	1.94431	0.0680891	28.5554	2.40558e-179	7.03751e-177
INSIG1	3717.61	1.12491	0.045776	24.5743	2.37743e-133	4.22064e-131
IL6R	484.91	2.14946	0.100611	21.3641	2.88332e-101	3.15208e-99
SOCS3	280.118	1.58846	0.12679	12.5283	5.22841e-36	1.12538e-34
GALNT3	817.114	1.09594	0.0744203	14.7263	4.36856e-49	1.41119e-47
RNF24	934.093	2.00002	0.0731926	27.3254	2.11481e-164	5.04905e-162
OSGIN1	743.683	1.19424	0.0755683	15.8034	2.94628e-56	1.19994e-54
VEGFA	4386.16	1.41952	0.0412502	34.4125	1.64198e-259	1.0658e-256
IPMK	468.827	1.04637	0.0907182	11.5343	8.8616e-31	1.6146e-29
PBX4	71.5669	1.52415	0.234666	6.49496	8.30563e-11	5.30656e-10
CSRP2	422.922	1.9793	0.10724	18.4567	4.60356e-76	3.1351e-74
NFE2L1	13156.3	1.13367	0.0322778	35.1222	3.08936e-270	2.13897e-267
NPC1	1706.23	1.07136	0.0559653	19.1433	1.09986e-81	8.27723e-80
SPRY4	719.019	1.22028	0.0764145	15.9692	2.09386e-57	8.85775e-56
HBEGF	401.535	1.04677	0.103529	10.1109	4.94192e-24	6.65254e-23
NOS1AP	48.518	1.50319	0.292359	5.1416	2.72405e-07	1.28041e-06
PIK3CD	72.2566	2.56589	0.261072	9.82829	8.50529e-23	1.08516e-21
SLC35E4	39.3398	2.43273	0.37665	6.45886	1.05494e-10	6.67646e-10
HKDC1	758.79	1.22833	0.0745246	16.4822	4.92247e-61	2.2373e-59
APOL2	382.85	1.87841	0.108466	17.3179	3.44764e-67	1.78581e-65
NR4A2	36.5325	2.47457	0.378106	6.54466	5.96302e-11	3.84891e-10
HCN2	127.289	2.12869	0.198309	10.7342	7.03341e-27	1.07105e-25
FAM161B	51.7726	1.34773	0.274577	4.90838	9.18334e-07	4.08365e-06
TIAF1	79.5242	1.01895	0.218549	4.66233	3.12652e-06	1.31088e-05
ABTB2	506.523	1.30932	0.0928782	14.0971	3.9554e-45	1.15715e-43
DYSF	61.3045	1.49369	0.25557	5.84454	5.07963e-09	2.79346e-08
ELF3	1498.7	1.14328	0.062396	18.323	5.42149e-75	3.55236e-73
CLDN4	5548.44	1.02171	0.0482737	21.1649	2.0108e-99	2.10941e-97
IRF7	297.351	1.20746	0.124555	9.6942	3.19129e-22	3.96687e-21
SEMA4B	313.256	1.01037	0.113211	8.92463	4.47191e-19	4.73908e-18
AFM	8.56281	-2.76603	0.770736	-3.58882	0.000332176	0.00107605
FABP5	177.496	-2.04246	0.155187	-13.1613	1.46593e-39	3.5571e-38
MYBPH	419.947	-4.07847	0.148602	-27.4456	7.8318e-166	1.9366e-163
MRC2	149.839	-1.43601	0.168788	-8.50776	1.77328e-17	1.71235e-16
ADH4	9.38921	-2.14941	0.666503	-3.2249	0.00126016	0.00374194
KCNK10	52.5539	-1.44604	0.271274	-5.33056	9.79077e-08	4.79972e-07
FYB2	20.0858	-1.51502	0.443416	-3.4167	0.000633843	0.00197089
C12orf56	56.3831	-2.56082	0.295406	-8.66881	4.36661e-18	4.39858e-17
ANKRD31	21.2982	-2.1516	0.458136	-4.69641	2.64773e-06	1.11849e-05
NEB	386.667	-1.37784	0.104941	-13.1296	2.22686e-39	5.33495e-38
FZD2	381.376	-1.47604	0.103297	-14.2893	2.55118e-46	7.69093e-45
NHLRC1	14.0315	-1.2416	0.520544	-2.3852	0.0170697	0.0407908
CLEC3A	7.87479	-2.90418	0.825829	-3.51668	0.00043698	0.00139596
RHBG	34.7018	-1.23694	0.348682	-3.54748	0.000388932	0.00125132
HPDL	944.293	-1.46702	0.0703325	-20.8583	1.28187e-96	1.28627e-94
LNP1	16.8272	-2.61232	0.530733	-4.92211	8.56179e-07	3.82034e-06
LDHD	43.3194	-1.12864	0.294578	-3.83139	0.000127421	0.000439717
ADH6	95.9	-1.17453	0.195165	-6.01815	1.76423e-09	1.00342e-08
APELA	146.031	-1.53752	0.172887	-8.89318	5.93847e-19	6.27087e-18
FJX1	200.232	-1.88912	0.158142	-11.9458	6.83254e-33	1.33508e-31
FAM131B	494.519	-1.27806	0.0913711	-13.9876	1.85636e-44	5.30379e-43
NOX1	402.864	-2.14735	0.106138	-20.2317	5.15009e-91	4.67129e-89
EHHADH	325.448	-1.07735	0.117899	-9.13788	6.36863e-20	7.04757e-19
FDXACB1	43.6284	-1.2077	0.291414	-4.14426	3.40911e-05	0.000126787
PAMR1	180.745	-1.56612	0.152056	-10.2996	7.07371e-25	9.98152e-24
GSTA2	256.923	-1.38226	0.123962	-11.1506	7.11123e-29	1.17601e-27
ADGRG5	85.7839	-1.41678	0.218726	-6.47741	9.33095e-11	5.92519e-10
WDR72	101.613	-1.26023	0.20064	-6.28103	3.36343e-10	2.04095e-09
CHI3L1	2506.27	-1.60602	0.0513232	-31.2923	5.94218e-215	2.4201e-212
FAM86C1	187.64	-1.25916	0.14299	-8.80592	1.29781e-18	1.35122e-17
GSTA4	233.236	-1.28628	0.142094	-9.05232	1.3996e-19	1.52444e-18
GLYATL1	30.437	-2.02612	0.378839	-5.34824	8.88119e-08	4.36412e-07
MBLAC2	57.1155	-1.05181	0.250917	-4.19187	2.76667e-05	0.000103805
ROR1	962.103	-1.34945	0.0720771	-18.7223	3.25474e-78	2.28392e-76
RARRES1	28.6237	-1.06504	0.35207	-3.02508	0.00248569	0.00700831
NIPSNAP1	860.455	-1.47622	0.0820493	-17.9918	2.25871e-72	1.35204e-70
MFSD3	131.323	-1.43568	0.179078	-8.01705	1.08319e-15	9.46928e-15
IDNK	25.5626	-1.08664	0.397538	-2.73342	0.00626796	0.0164384
FUOM	442.126	-1.97157	0.103449	-19.0584	5.59292e-81	4.14895e-79
CPS1	16.2178	-1.86955	0.542577	-3.44569	0.00056961	0.00178425
SLC25A35	17.6851	-1.38769	0.47569	-2.91721	0.00353175	0.00971628
PDZK1IP1	33.5102	-1.01189	0.334663	-3.0236	0.00249789	0.00703889
CLMP	815.39	-1.66829	0.0758844	-21.9847	4.03508e-107	4.76208e-105
RTN4IP1	197.391	-1.11383	0.138992	-8.01361	1.1139e-15	9.7336e-15
SOX2	276.499	-2.06803	0.128369	-16.1101	2.16823e-58	9.34363e-57
SLC2A2	81.9708	-1.55909	0.21526	-7.24283	4.39433e-13	3.30466e-12
VARS1	2331.45	-1.57562	0.049646	-31.7372	4.77209e-221	2.02288e-218
GLB1L	27.2626	-1.64032	0.380995	-4.30535	1.6672e-05	6.44387e-05
CCR1	31.9951	-1.35736	0.33839	-4.01124	6.04011e-05	0.000218038
LRFN1	275.32	-1.19026	0.121257	-9.81598	9.60996e-23	1.22234e-21
ALDH1B1	1342.43	-1.01908	0.061797	-16.4908	4.2751e-61	1.94733e-59
GCFC2	219.362	-1.27348	0.146548	-8.68986	3.62901e-18	3.68237e-17
ARHGAP4	136.731	-1.29443	0.165341	-7.82883	4.92437e-15	4.14273e-14
MAT1A	51.4868	-1.37165	0.281709	-4.86902	1.12151e-06	4.95005e-06
ERVMER34-1	1032.58	-1.37579	0.0685832	-20.0601	1.6475e-89	1.44389e-87
ALG1L	19.3378	-1.57907	0.45046	-3.50546	0.000455827	0.00145326
PPP1R36	30.7405	-1.02668	0.368207	-2.78832	0.00529827	0.0140946
HLF	150.34	-1.11355	0.161171	-6.90914	4.87588e-12	3.4077e-11
ELAC1	34.8442	-1.16248	0.32289	-3.60025	0.000317911	0.0010329
CATSPERB	16.6672	-1.30281	0.484153	-2.69091	0.0071258	0.0185012
HMGA2	887.1	-1.28248	0.0750541	-17.0874	1.84094e-65	9.32636e-64
CCDC18	125.431	-1.17848	0.183784	-6.41231	1.43332e-10	8.94577e-10
AGMAT	1081.46	-1.30703	0.0644521	-20.2791	1.96881e-91	1.80151e-89
ZNF239	351.605	-1.01826	0.107468	-9.47503	2.66674e-21	3.17063e-20
STEAP3	576.34	-1.11223	0.0837563	-13.2793	3.05177e-40	7.55522e-39
COL26A1	268.716	-1.40295	0.139678	-10.0442	9.74312e-24	1.29644e-22
KDM8	83.0545	-1.05434	0.212983	-4.95035	7.40806e-07	3.32339e-06
APOBEC2	43.4118	-2.5579	0.353341	-7.23918	4.51411e-13	3.3935e-12
TMEM163	17.4756	-1.22628	0.45824	-2.67606	0.00744934	0.0192474

## Sheet: uCaco-2_CoCl2
Differential expression of the core gene set reacting to chemical hypoxia stimulation in undifferentiated Caco-2 cells upon cobalt (II) chlolide treatment.
Gene Symbol	baseMean	log2FoldChange	lfcSE	stat	pvalue	padj
C4orf47	4.15426	5.64161	1.44208	3.91215	9.1478e-05	0.000229856
GAST	4.62624	3.81847	1.29313	2.9529	0.00314805	0.00672727
ITGA5	640.478	1.2566	0.084712	14.8338	8.85696e-50	8.24751e-49
ANKRD37	51.8514	2.51235	0.310248	8.09788	5.59257e-16	2.3983e-15
PDE2A	11.7315	2.45778	0.643455	3.81966	0.000133634	0.000331485
PFKFB4	469.168	2.13247	0.104798	20.3484	4.79995e-92	8.43713e-91
CHST7	73.1565	1.94839	0.271112	7.18665	6.64008e-13	2.57165e-12
ENO2	585.916	1.4877	0.0911725	16.3175	7.41519e-60	8.24667e-59
HK2	2318.55	1.3028	0.0523774	24.8734	1.44421e-136	4.13291e-135
EMP1	448.922	2.97751	0.119878	24.8377	3.50788e-136	9.97767e-135
SLC6A8	162.626	1.2508	0.15797	7.918	2.41356e-15	1.01481e-14
PDK1	598.032	2.38633	0.0978415	24.3898	2.19629e-131	5.9928e-130
PCK1	5.53618	5.03975	1.37997	3.65208	0.000260125	0.000629159
GPRC5A	13765.2	2.04195	0.0350349	58.2834	0	0
DUSP5	1948.62	2.49518	0.0584754	42.6706	0	0
BNIP3	1957.93	3.75874	0.0697684	53.8746	0	0
KIAA0319	57.8775	3.01504	0.313084	9.63014	5.96456e-22	3.07479e-21
WNT9A	26.4064	1.40998	0.413581	3.40919	0.000651553	0.00150797
P4HA1	3197.88	2.4449	0.0480511	50.8811	0	0
SLC16A3	262.444	1.5502	0.128911	12.0253	2.61493e-33	1.76176e-32
LDHA	29635.7	1.31049	0.0342844	38.224	0	0
FOSB	299.834	5.4252	0.242277	22.3925	4.65674e-111	1.02992e-109
MAFF	1980.84	4.05946	0.135234	30.0181	5.69568e-198	2.89924e-196
GBE1	538.432	2.27674	0.0971541	23.4344	1.90848e-121	4.67966e-120
CXCR4	69.3168	3.01934	0.294919	10.2379	1.34167e-24	7.41138e-24
NDRG1	2376.48	3.68284	0.0697002	52.8383	0	0
ALDOA	1179.14	2.89711	0.0780319	37.1273	1.0198e-301	1.145e-299
PLOD2	2656.11	2.45208	0.056519	43.385	0	0
DDIT4	647.694	4.15148	0.123537	33.6052	1.40619e-247	1.09627e-245
RNF183	113.167	2.4265	0.207059	11.7189	1.01995e-31	6.62627e-31
GCNT3	963.052	4.1927	0.101714	41.2205	0	0
EGLN1	365.649	1.30817	0.109865	11.9071	1.08661e-32	7.21722e-32
EEF1A2	104.396	1.01919	0.193341	5.27147	1.35335e-07	4.13672e-07
FUT11	302.937	1.19189	0.116926	10.1936	2.11842e-24	1.16474e-23
FOS	1161.95	4.82637	0.115598	41.7515	0	0
RNF223	24.6878	3.6337	0.547459	6.63739	3.1929e-11	1.15803e-10
ATF3	1240.27	2.44663	0.0721474	33.9116	4.50083e-252	3.65455e-250
GDF15	1020.33	2.82192	0.079366	35.5557	6.77727e-277	6.41272e-275
BHLHE40	438.644	2.28154	0.112436	20.2919	1.51621e-91	2.6453e-90
PGK1	16916.7	1.08838	0.0352271	30.896	1.3516e-209	7.60593e-208
NR4A1	810.2	1.83703	0.0766839	23.9559	8.01722e-127	2.08572e-125
INSIG2	480.982	1.7358	0.101702	17.0675	2.5921e-65	3.15325e-64
ULBP2	369.052	2.56319	0.120258	21.3141	8.39757e-101	1.64901e-99
FAM13A	245.319	1.34752	0.132875	10.1412	3.62622e-24	1.97799e-23
P4HA2	1883.82	1.74443	0.0548208	31.8205	3.36594e-222	2.0951e-220
B3GNT4	129.835	3.24557	0.223393	14.5286	7.98826e-48	7.17659e-47
PAG1	145.511	1.08179	0.173359	6.24015	4.37152e-10	1.5119e-09
PPP1R15A	10013.5	3.51754	0.0514392	68.3823	0	0
KDM3A	6111.48	3.36585	0.0474806	70.8891	0	0
EFNA3	20.6008	1.22163	0.432522	2.82444	0.00473631	0.00987053
RHOF	78.2241	1.37567	0.229187	6.0024	1.9442e-09	6.52496e-09
BNIP5	75.3078	2.48816	0.263555	9.44076	3.70083e-21	1.864e-20
TCAF2	11.805	4.63639	0.962873	4.81516	1.47079e-06	4.22236e-06
ALDOC	924.117	2.16094	0.0775927	27.8498	1.08364e-170	4.3246e-169
MICB	395.474	1.50034	0.107561	13.9487	3.20269e-44	2.68889e-43
BNIP3L	1521.52	4.23296	0.0836761	50.5875	0	0
PLAUR	151.616	2.83566	0.194138	14.6065	2.5544e-48	2.31524e-47
PLK3	161.729	1.54791	0.164369	9.41727	4.62983e-21	2.32343e-20
TUBA1A	165.603	1.15222	0.160628	7.17319	7.32723e-13	2.83217e-12
TNFSF9	397.3	6.3829	0.277051	23.0387	1.90773e-117	4.48565e-116
PFKFB3	2559.86	2.34471	0.055091	42.5607	0	0
DUSP1	1946.7	3.18561	0.0651713	48.8806	0	0
TINAGL1	3053.36	2.11537	0.0486249	43.5039	0	0
TPPP	26.8204	2.05712	0.408251	5.03886	4.68307e-07	1.38701e-06
GJB3	31.4374	1.22533	0.356222	3.4398	0.000582139	0.00135507
NR1D1	235.631	2.74716	0.153877	17.8529	2.74172e-71	3.64105e-70
STON2	362.911	1.28504	0.107416	11.9631	5.54198e-33	3.71142e-32
BAAT	33.0935	2.95989	0.418131	7.07886	1.4535e-12	5.54509e-12
EFNA1	658.255	1.42019	0.086479	16.4223	1.3244e-60	1.49415e-59
STYK1	551.91	3.30594	0.111744	29.5851	2.32353e-192	1.1312e-190
JUNB	740.951	3.23067	0.0989995	32.6332	1.38607e-233	9.59452e-232
MT2A	95.5256	2.72212	0.236626	11.5039	1.2609e-30	7.98601e-30
RNF19B	845.473	2.25254	0.0818918	27.5063	1.47605e-166	5.64119e-165
MXI1	224.059	1.69426	0.139722	12.1259	7.70029e-34	5.25888e-33
DNAJB9	718.979	2.25506	0.0939062	24.014	1.98691e-127	5.19208e-126
GPX2	1541.34	2.40907	0.0642698	37.4838	1.69148e-307	1.95528e-305
ADGRF2	324.471	2.84745	0.13481	21.122	4.99429e-99	9.59837e-98
TSPYL2	3165.7	2.87311	0.0623783	46.0594	0	0
RELT	507.176	1.53751	0.0929337	16.5442	1.7624e-61	2.01346e-60
F2RL1	4395.61	1.62653	0.0440326	36.9392	1.08697e-298	1.18637e-296
DKK4	5.59359	5.05454	1.37969	3.66354	0.000248755	0.000602653
PLIN2	2110.5	1.62958	0.0536229	30.3896	7.52721e-203	4.0053e-201
MXD1	962.068	3.34539	0.0915022	36.5608	1.20119e-292	1.25835e-290
FSCN1	2146.57	1.44298	0.0527394	27.3606	8.07736e-165	3.05223e-163
C11orf86	9.25971	6.78256	1.30627	5.19232	2.07687e-07	6.27796e-07
TMCC1	882.124	1.7892	0.0753778	23.7364	1.51946e-124	3.84221e-123
INSIG1	5651.06	2.18656	0.0582497	37.5377	0	0
IL6R	451.204	2.26699	0.10615	21.3565	3.39644e-101	6.72014e-100
SOCS3	286.214	1.88673	0.126878	14.8704	5.13075e-50	4.80056e-49
GALNT3	700.984	1.06023	0.0823097	12.881	5.75834e-38	4.26532e-37
RNF24	677.85	1.66257	0.0830182	20.0266	3.23066e-89	5.51752e-88
OSGIN1	3483.57	4.06179	0.0591084	68.7176	0	0
VEGFA	3444.34	1.21058	0.0458997	26.3744	2.6941e-153	9.08329e-152
IPMK	559.674	1.67655	0.0942816	17.7824	9.67631e-71	1.27207e-69
PBX4	61.0901	1.47655	0.259057	5.69972	1.20005e-08	3.87831e-08
CSRP2	469.534	2.40504	0.109055	22.0534	8.86242e-108	1.91673e-106
NFE2L1	11843.7	1.20313	0.0372169	32.3276	2.86213e-229	1.90804e-227
NPC1	2576.88	2.12962	0.0520131	40.9439	0	0
SPRY4	847.252	1.80924	0.077673	23.2931	5.21084e-120	1.24901e-118
HBEGF	908.132	2.80001	0.0862136	32.4776	2.21259e-231	1.50059e-229
NOS1AP	37.9104	1.27722	0.319168	4.0017	6.28897e-05	0.000160549
PIK3CD	90.2779	3.15837	0.255455	12.3637	4.10947e-35	2.87002e-34
SLC35E4	20.9333	1.53158	0.481456	3.18115	0.00146694	0.00326781
HKDC1	689.698	1.31548	0.081477	16.1454	1.2235e-58	1.33104e-57
APOL2	410.991	2.25461	0.113107	19.9335	2.08552e-88	3.53604e-87
NR4A2	96.5534	4.24329	0.312415	13.5822	5.10668e-42	4.12649e-41
HCN2	80.1341	1.5301	0.229155	6.67713	2.4367e-11	8.88157e-11
FAM161B	43.7478	1.2877	0.301726	4.26776	1.97443e-05	5.23289e-05
TIAF1	71.1019	1.07577	0.230865	4.65973	3.1663e-06	8.90144e-06
ABTB2	766.994	2.33533	0.0886984	26.3289	8.94743e-153	3.00372e-151
DYSF	72.3583	2.06336	0.251067	8.21838	2.06266e-16	8.9485e-16
ELF3	1943.63	1.9183	0.0606588	31.6244	1.70734e-219	1.04334e-217
CLDN4	13066.1	2.84647	0.0389771	73.0294	0	0
IRF7	322.75	1.64173	0.123008	13.3465	1.24127e-40	9.71892e-40
SEMA4B	281.095	1.07536	0.122283	8.79404	1.44278e-18	6.70155e-18
AFM	8.3206	-1.86058	0.72582	-2.56342	0.0103646	0.0205992
FABP5	149.476	-2.29463	0.183932	-12.4754	1.01687e-35	7.20901e-35
MYBPH	352.252	-5.60476	0.250464	-22.3775	6.51933e-111	1.44051e-109
MRC2	113.397	-2.42987	0.219511	-11.0695	1.76457e-28	1.06363e-27
ADH4	7.78658	-2.63393	0.841517	-3.12997	0.00174823	0.00385926
KCNK10	38.4868	-2.74135	0.381003	-7.1951	6.24156e-13	2.4189e-12
FYB2	13.6577	-4.18487	0.85139	-4.91534	8.863e-07	2.57719e-06
C12orf56	47.2338	-3.09077	0.388723	-7.95107	1.84905e-15	7.80114e-15
ANKRD31	16.9583	-3.08686	0.614033	-5.02719	4.97722e-07	1.4719e-06
NEB	299.624	-2.08828	0.130026	-16.0604	4.83291e-58	5.21901e-57
FZD2	287.208	-2.49781	0.138967	-17.9741	3.10873e-72	4.1949e-71
NHLRC1	10.7793	-1.85081	0.673419	-2.74837	0.00598918	0.0123304
CLEC3A	6.4454	-4.09051	1.20604	-3.39168	0.000694662	0.00160269
RHBG	23.0789	-3.44714	0.556901	-6.18986	6.02168e-10	2.06737e-09
HPDL	705.004	-2.5685	0.0925362	-27.7567	1.44531e-169	5.70971e-168
LNP1	16.8909	-1.52303	0.492437	-3.09284	0.00198252	0.0043454
LDHD	28.0457	-3.59769	0.530234	-6.7851	1.16006e-11	4.27681e-11
ADH6	76.5793	-1.63944	0.238195	-6.88274	5.87101e-12	2.18404e-11
APELA	101.774	-3.66705	0.278296	-13.1768	1.19328e-39	9.16277e-39
FJX1	149.07	-3.5935	0.226853	-15.8406	1.63192e-56	1.70653e-55
FAM131B	318.283	-4.4539	0.194193	-22.9354	2.06067e-116	4.78295e-115
NOX1	372.877	-1.72497	0.111025	-15.5368	1.95458e-54	1.97019e-53
EHHADH	212.314	-3.23124	0.185825	-17.3886	1.00703e-67	1.27116e-66
FDXACB1	33.8232	-1.86509	0.366326	-5.09134	3.55547e-07	1.06148e-06
PAMR1	127.054	-3.62194	0.24923	-14.5325	7.53706e-48	6.77642e-47
GSTA2	242.376	-1.00558	0.131075	-7.67179	1.69616e-14	6.93296e-14
ADGRG5	63.9142	-2.509	0.29297	-8.564	1.09013e-17	4.92511e-17
WDR72	79.0344	-1.89827	0.245016	-7.74756	9.36725e-15	3.86313e-14
CHI3L1	2278.75	-1.36887	0.0555466	-24.6436	4.31261e-134	1.20908e-132
FAM86C1	127.44	-3.26821	0.236717	-13.8064	2.3321e-43	1.92965e-42
GSTA4	200.187	-1.37368	0.15199	-9.03793	1.59673e-19	7.66079e-19
GLYATL1	22.394	-4.30679	0.699658	-6.15557	7.48078e-10	2.55709e-09
MBLAC2	38.3444	-2.80609	0.384087	-7.30588	2.75466e-13	1.07987e-12
ROR1	721.155	-2.3397	0.0909728	-25.7187	7.23056e-146	2.26835e-144
RARRES1	21.6593	-1.81556	0.44849	-4.04817	5.16207e-05	0.000132688
NIPSNAP1	630.09	-2.80355	0.107039	-26.1919	3.28461e-151	1.08865e-149
MFSD3	101.265	-2.23681	0.223795	-9.99492	1.6041e-23	8.56665e-23
IDNK	19.223	-1.90007	0.496341	-3.82816	0.000129107	0.000320664
FUOM	363.705	-2.42668	0.122902	-19.7448	8.8859e-87	1.47257e-85
CPS1	13.759	-2.10311	0.649563	-3.23774	0.00120481	0.00271012
SLC25A35	12.9395	-2.54524	0.651431	-3.90716	9.33881e-05	0.000234455
PDZK1IP1	22.8822	-2.476	0.481923	-5.13774	2.78062e-07	8.35385e-07
CLMP	603.284	-3.09555	0.108789	-28.4546	4.26951e-178	1.815e-176
RTN4IP1	156.841	-1.57845	0.16851	-9.36712	7.45363e-21	3.71668e-20
SOX2	222.553	-2.78797	0.163848	-17.0156	6.29112e-65	7.5901e-64
SLC2A2	57.284	-3.71368	0.373911	-9.93199	3.02163e-23	1.60602e-22
VARS1	1943.37	-1.8398	0.0634362	-29.0024	6.12875e-185	2.76041e-183
GLB1L	23.405	-1.71258	0.43335	-3.95195	7.75157e-05	0.000196159
CCR1	25.2754	-1.92229	0.423673	-4.5372	5.7006e-06	1.57137e-05
LRFN1	194.966	-2.5427	0.173123	-14.6872	7.78183e-49	7.13035e-48
ALDH1B1	934.556	-2.36702	0.0794541	-29.791	5.10378e-195	2.54279e-193
GCFC2	174.027	-1.79337	0.184374	-9.7268	2.31778e-22	1.20516e-21
ARHGAP4	92.2016	-3.47171	0.279393	-12.4259	1.89065e-35	1.33311e-34
MAT1A	38.5319	-2.35618	0.372997	-6.31688	2.66902e-10	9.32152e-10
ERVMER34-1	695.545	-3.77751	0.11697	-32.2945	8.34582e-229	5.54796e-227
ALG1L	14.5738	-2.61367	0.633131	-4.12816	3.65674e-05	9.50898e-05
PPP1R36	20.1597	-2.96119	0.550928	-5.3749	7.66245e-08	2.37589e-07
HLF	93.9076	-4.39353	0.341744	-12.8562	7.93888e-38	5.86198e-37
ELAC1	24.3734	-2.53575	0.486571	-5.21147	1.87345e-07	5.67844e-07
CATSPERB	14.0534	-1.5218	0.551319	-2.76028	0.00577512	0.0119096
HMGA2	616.307	-2.98899	0.107914	-27.6979	7.40108e-169	2.90911e-167
CCDC18	111.549	-1.08492	0.198777	-5.45799	4.81565e-08	1.51115e-07
AGMAT	748.393	-3.13218	0.104541	-29.9611	3.15253e-197	1.59434e-195
ZNF239	228.042	-3.13762	0.171005	-18.3481	3.418e-75	4.78561e-74
STEAP3	377.306	-3.32106	0.139527	-23.8022	3.16699e-125	8.0779e-124
COL26A1	208.355	-2.11379	0.167502	-12.6195	1.64893e-36	1.18693e-35
KDM8	63.6789	-1.70473	0.266624	-6.39374	1.61873e-10	5.70432e-10
APOBEC2	34.6746	-3.80302	0.499442	-7.61454	2.64642e-14	1.0746e-13
TMEM163	11.1673	-4.32814	0.973932	-4.44398	8.83088e-06	2.40345e-05
